# Supplementary material for: Epipyrone A, a Broad-Spectrum Antifungal Compound Produced by Epicoccum nigrum ICMP 19927
Source: Molecules. 2020 Dec 18;25(24):5997. doi: 10.3390/molecules25245997 (PMC7766273; doi:10.3390/molecules25245997)
Supplement: Supplementary file 1 [file molecules-25-05997-s001.zip]

Archive with 1 entries (1 files):
- molecules-1003488-supplementary.docx
